# Supplementary material for: Additive Genetic Behavior of Stem Solidness in Wheat (Triticum aestivum L.)
Source: Sci Rep. 2020 Apr 30;10:7336. doi: 10.1038/s41598-020-64470-x (PMC7193624; doi:10.1038/s41598-020-64470-x)
Supplement: Supplementary file 1 — Supplementary Dataset 1. [file 41598_2020_64470_MOESM1_ESM.xlsx]

## Sheet: Sheet1
	Additive Genetic Behavior of Stem Solidness in Wheat (Triticum aestivum L.)
	Naresh Kumar Bainsla1*, Rajbir Yadav1, G. P. Singh1,2, Ram Kumar Sharma1
	1Division of Genetics, ICAR- Indian Agricultural Research Institute, New Delhi-110012
	2Indian Institute of Wheat and Barley Research, Karnal-132001
	Supplementary Table 1. The parental combinations with Hollow, Semisolid and necrotic Seedling in F1
	S. No.	P1	P2	STEM			* P1= Female parent, P2= Male parent, H= Hollow, SS= Semisolid, Ne= Necrotic seedlings
	1	WH1105	WH157	H
	2	WH1105	WH1189	H
	3	WH1105	HD2932/Lr19+Sr26+Yr10	H
	4	WH1105	HD2967/KUNDAN	H
	5	WH1105	HD2894	H
	6	WH1105	HALNA	H
	7	WH1105	HD2932	H
	8	WH1105	K1401	H
	9	WH1105	WH1021	H
	10	WH1105	GW322	H
	11	WH1105	PBW730	H
	12	WH1105	HD2967/KUNDAN	H
	13	WH1105	HD2967/KUNDAN	H
	14	WH1105	HD2189	H
	15	DPW621-50	NW6049	H
	16	DPW621-50	WH1105	H
	17	DPW621-50	HD3111	H
	18	DPW621-50	WH1189	H
	19	DPW621-50	PBW730	H
	20	DPW621-50	WH1021	H
	21	PBW373	WH1105	H
	22	PBW373	PBW730	H
	23	PBW373	HD3086	H
	24	PBW373	BRW3767	H
	25	PBW373	HD3059	H
	26	PBW373	HD2932/Lr19+Sr26+Yr10	H
	27	WH1175	WL	H
	28	HD2967	DBW134	H
	29	HD2967	PBW725	H
	30	HD2967	DBW189	H
	31	HD2967	HD30	H
	32	HD2967	HD3117	H
	33	HD2967	PBW730	H
	34	HD2967	HD3184	H
	35	HD2967	HD2733	H
	36	HD2967	UP2907	H
	37	HD2967	PBW729	H
	38	HD2967	WH1124	H
	39	HD2967	UP2906	H
	40	HD3086	HD2851/Yr10	H
	41	HD3086	HD2932+Lr19+Yr10	H
	42	HD3086	HD2824	H
	43	HD3086	GW322	H
	44	HD3086	RAJ3765	H
	45	HD3086	HD3159	H
	46	HD3086	HD29	H
	47	HD3086	HD2329	H
	48	HD3086	HD2189	H
	49	DBW17	GW322	H
	50	DBW17	HD3218	H
	51	DBW17	HD3184	H
	52	DBW17	UP2906	H
	53	DBW17	HD373	H
	54	DBW17	BRW3785	H
	55	PBW707	HD3218	H
	56	PBW707	JKW230	H
	57	PBW707	BRW3785	H
	58	PBW707	PBW17	H
	59	HD3059	PBW698	H
	60	HD3059	HD2733	H
	61	HD3059	UP2907	H
	62	HD3059	HD29	H
	63	HD3059	RAJ4422	H
	64	HD3059	DBW17	H
	65	HD3059	WH1189	H
	66	WH1105	DBW677	H
	67	WH1105	HD3059	H
	68	JPT	DBW134	H
	69	HS513	HS507	H
	70	HS513	HD2998	H
	71	HS513	HD3136	H
	72	HS513	WH1105/HD3086/UP2836	H
	73	HS513	HD2733	H
	74	PBW677	HD2998	H
	75	PBW677	HD2894	H
	76	PBW677	HD2997	H
	77	PBW677	HD3059	H
	78	PBW677	HD2733*3/AVOCET*6/YR15//DBW17/HD3059	H
	79	K1204	WH1105	H
	80	K1204	HS513	H
	81	PBW730	HD2967/KUNDAN	H
	82	PBW730	HD3086	H
	83	PBW730	WH157	H
	84	PBW730	HD2329	H
	85	PBW730	PBW698	H
	86	PBW730	RAJ3765	H
	87	PBW730	HALNA	H
	88	PBW730	HD2189	H
	89	PBW730	MP4010	H
	90	NW6049	HD2967/KUNDAN	H
	91	NW6049	PBW698	H
	92	NW6049	GW322	H
	93	NW6049	HI1606	H
	94	NW6049	HD2189	H
	95	NW6049	UP2907	H
	96	NW6049	HALNA	H
	97	GW322	HD2733*3/AVOCET*6/YR15//HD2733/HD3016	H
	98	GW322	PBW725	H
	99	GW322	HD2733*3/AVOCET*6/YR15//HD2932/PBW681	H
	100	PBW725	BRW3767	H
	101	PBW725	NW6029	H
	102	PBW725	WH1142	H
	103	PBW725	HD3086	H
	104	PBW725	DBW17	H
	105	PBW725	HD29	H
	106	PBW725	HD3117	H
	107	PBW725	HALNA	H
	108	PBW725	HD2932/Yr10	H
	109	PBW725	HD3059	H
	110	PBW725	WH1105	H
	111	PBW725	WH1184	H
	112	PBW725	K1401	H
	113	K1401	HD3086	H
	114	K1401	GW322	H
	115	K1401	HD3159	H
	116	K1401	HD2851/Yr10	H
	117	WH1021	HD3159	H
	118	WH1021	HD3086	H
	119	WH1021	GW322	H
	120	WH1021	HD2733//HD2733/HD3016	H
	121	WH1021	HD2851/Yr10	H
	122	UP2903	HD2733//AVOCET*6/HD2733/HD3016	H
	123	UP2903	HD3159	H
	124	UP2903	GW322	H
	125	HD3159	WH1187	H
	126	HD3159	HS507	H
	127	HD3159	HUW675	H
	128	HD3159	HD2967	H
	129	HD3159	RAJ4422	H
	130	HD3159	BRW3767	H
	131	HD3159	PBW709	H
	132	K1301	WH1021	H
	133	K1301	NW6036	H
	134	K1301	HD2967	H
	135	K1301	DBW95	H
	136	K1301	HUW666	H
	137	K1301	K1304	H
	138	K1301	NW6029	H
	139	K1301	HD30	H
	140	K1301	HD2932+Lr19+Yr10	H
	141	K1301	HD2189	H
	142	K1301	HS513	H
	143	K1301	DBW134	H
	144	K1301	PBW725	H
	145	K1301	HD2967	H
	146	K1301	PBW677	H
	147	K1301	PBW692	H
	148	PBW709	HD29	H
	149	DBW143	NW6029	H
	150	DBW143	JPT	H
	151	DBW143	NW6036	H
	152	DBW143	PBW725	H
	153	F1-4	ER1	H
	154	CP171	HD3136	H
	155	CP171	HS507	H
	156	HS507	PBW725	H
	157	HS507	HS513	H
	158	HS507	HD2967	H
	159	AL	HD2967	H
	160	HD2833	HD2733*3//DBW17/HD3059	H
	161	JPT	HD2967	H
	162	RAJ4421	HD3086	H
	163	DBW134	WH1189	H
	164	DBW134	BRW3767	H
	165	DBW134	PBW730	H
	166	DBW134	WH1121	H
	167	HD2733	PBW373	H
	168	HD2733	HD3136	H
	169	HD2733	WH1105/HD3086/UP2836	H
	170	HD2733	WH1105/K1301	H
	171	WH1175	HS513	H
	172	WH1175	DBW95	H
	173	WH1175*CL3734	HD3059/IC296469	H
	174	WH1175	K1301	H
	175	WH1175	HI1606	H
	177	BRW3767	WH1189	H
	178	BRW3767	HD3086	H
	179	BRW3767	WH1105	H
	180	HD2932	WH1105	H
	181	HD2932	MP4010	H
	182	HD2932	HD2967/KUNDAN	H
	183	HD2932	HD29	H
	184	HD2932	K1301	H
	185	HD2932	GW322	H
	186	HD2733	DBW88	H
	187	HD2733	HD3218	H
	188	HD2733	BRW3785	H
	189	HD2733	JKW230	H
	190	HD2733	UP2903	H
	191	HD3059	WILD	H
	192	PBW707	DBW189	H
	193	PBW707	PBW373	H
	194	PBW707	WH1187	H
	195	HD3059	WH147	H
	196	HD3059	HD3117	H
	197	HD3059	K1401	H
	198	HD3059	GW322	H
	199	HD3059	HD29	H
	200	HD3059	UP2903	H
	201	HD3059	WH157	H
	202	HD3059	WH1124	H
	203	HD3059	UP2907	H
	204	HD3059	WH1142	H
	205	HD3059	PBW730	H
	206	HD3059	WH1021	H
	207	HD3059	MP4010	H
	208	HD3059	NW6049	H
	209	HD3059	DBW166	H
	210	HD3059	BRW3767	H
	211	WH1105	WH1105/PBW698	H
	212	JPT	HD2967	H
	213	PBW677	PBW725	H
	214	PBW677	WH1105	H
	215	K1204	PBW677	H
	216	PBW730	K1401	H
	217	PBW730	GW322	H
	218	GW322	HD2894	H
	219	GW322	HD2998	H
	220	PBW725	HD2733	H
	221	PBW725	PBW373	H
	222	WH1021	DBW17	H
	224	HD3159	PBW707	H
	225	PBW709	RAJ4422	H
	226	PBW709	BRW3767	H
	227	PBW709	HD3117	H
	228	PBW709	PBW730	H
	229	DBW143	HS513	H
	230	DBW143	DBW134	H
	231	DBW143	PBW709	H
	232	DBW143	HUW666	H
	233	TMD6	WH1105/K1301	H
	234	TMD6	WH1105/HD3059	H
	235	F1-4	WH1105/HD2733*3/AVOCET*6/DBW17/HD3059	H
	236	HS507	WH1105	H
	237	HS507	CL3734	H
	238	HD29	HD2851/Yr10	H
	239	HD29	HD2733*3/AVOCET*6//HD2733/HD3011	H
	240	HD29	HD3159	H
	241	HD29	VIDISHA	H
	242	HD29	HD3086	H
	243	HD29	GW322	H
	244	PBW698	HD2939	H
	245	PBW698	WH1105	H
	246	HD2833	HD2998	H
	247	HD2833	DPW621-50	H
	248	RAJ4421	HD3159	H
	249	MP4010	HD3159	H
	250	MP4010	HD3086	H
	251	WH1175	HD29	H
	252	HD2932	HALNA	SS
	253	HD2932	WH1154	SS
	254	HD2932	HD3159	SS
	255	HD2932	PBW681	SS
	256	WH1105	MP4010	SS
	257	WH1105	NW6049	SS
	258	WH1105	NW6029	SS
	259	WH1105	WH1124	SS
	260	WH1105	HD3111	SS
	261	WH1105	WH1105	SS
	262	WH1105	K1204	SS
	263	WH1105	ER49	SS
	264	WH1105	ER1	SS
	265	DPW621-50	HD3159	SS
	266	DPW621-50	WH1124	SS
	267	DPW621-50	HALNA	SS
	268	DPW621-50	GW322	SS
	269	DPW621-50	NW6029	SS
	270	DPW621-50	HD2967/KUNDAN	SS
	271	DPW621-50	K1401	SS
	272	PBW373	DPW621-50	SS
	273	PBW373	HD2189	SS
	274	PBW373	PBW725	SS
	275	PBW373	IC309889/PBW697	SS
	276	PBW373	ER49	SS
	277	HD2967	WH147	SS
	278	HD2967	DBW17	SS
	279	HD2967	BRW3785	SS
	280	HD2967	WH542	SS
	281	HD2967	PBW373	SS
	282	HD2967	HD3218	SS
	283	HD2967	WH711	SS
	284	HD2967	DBW88	SS
	285	HD2967	WH1184	SS
	286	HD2967	UP2903	SS
	287	HD2967	RAJ4419	SS
	288	HD2967	WH1189	SS
	289	HD2967	RA4421	SS
	290	HD3086	HD2967/KUNDAN	SS
	291	HD3086	IC309889/PBW697	SS
	292	HD3086	ER1	SS
	293	HD3086	HD2733	SS
	294	HD3086	WH1154	SS
	295	HD3086	HALNA	SS
	296	HD3086	WH1021	SS
	297	HD3086	HD2967/KUNDAN	SS
	298	HD3086	HD2967/IC309889	SS
	299	HD3086	K1401	SS
	300	HD3086	ER1	SS
	301	HD3086	PBW698	SS
	302	HD3086	MP4010	SS
	303	DBW17	UP2338	SS
	304	DBW17	RAJ4421	SS
	305	DBW17	DBW189	SS
	306	DBW17	JKW209	SS
	307	DBW17	WH1021	SS
	308	DBW17	MP4010	SS
	309	DBW17	JKW230	SS
	310	PBW707	DBW88	SS
	311	HD3059	HALNA	SS
	312	HD3059	WH1189	SS
	313	JPT	PBW725	SS
	314	PBW730	WH1154	SS
	315	PBW730	WH1189	SS
	316	PBW730	HD29	SS
	317	GW322	HD2987	SS
	318	GW322	HD2967/KUNDAN	SS
	319	GW322	HD2967	SS
	320	UP2903	HD2851/Yr10	SS
	321	HD3159	HD2329	SS
	322	PBW709	WH1154	SS
	323	PBW709	WH1189	SS
	324	PBW709	WH1124	SS
	325	DBW143	HD30	SS
	326	DBW143	HD2851/Yr10	SS
	327	HS507	PBW677	SS
	328	PBW698	ER1	SS
	329	PBW698	HALNA	SS
	330	PBW698	HD2932	SS
	331	BM361	HD29	SS
	332	HD2967*AL	HD2967/KUNDAN	SS
	333	JPT	HD2894	SS
	334	JPT	WH1105/BM328	SS
	335	DBW134	WH1154	SS
	336	HD2733	HALNA	SS
	337	HD2733	HALNA	SS
	338	WH1175	HD2967/KUNDAN	SS
	339	WH1175	PBW707	SS
	340	WH1175	HUW675	SS
	341	WH1175	HD3111	SS
	342	WH1175	HS507	SS
	343	HD2932	VIDISHA	SS
	344	HD2932	VIDISHA	SS
	345	JPT	WILD	SS
	346	HD2967	DBW187	SS
	347	BRW3767	HD29	SS
	348	DPW621-50	WH1021	SS
	349	DBW17	HD2987	SS
	350	DBW17	HD2967/KUNDAN	SS
	351	HD2932	HI1544	SS
	352	DPW621-50	HD2967/KUNDAN	SS
	353	PBW373	WH1184	SS
	354	PBW373	PBW712	SS
	355	PBW677	CL3734	SS
	356	JPT	PBW709	SS
	357	HD2733	WH1105/HD2733*3/AVOCET*6//Yr15/DBW17/HD3059	SS
	358	HD2967	JPT	Ne
	359	HD2967	HD2329	Ne
	360	HD2967	HALNA	Ne
	361	HD2967	WH1154	Ne
	362	HD2967	GW322	Ne
	363	HD2967	PBW343	Ne
	364	HD2967	WH1187	Ne
	365	HD2967	HD29	Ne
	366	HD2967	HD2329	Ne
	367	HD2967	DBW166	Ne
	368	HD2967	K1411	Ne
	369	HD2967	HD29	Ne
	370	HD2967	JKW207	Ne
	371	HD3086	WH1105	Ne
	372	HD3086	IC405230	Ne
	373	DBW17	HD2329	Ne
	374	DBW17	WH1187	Ne
	375	JPT	NW6036	Ne
	376	HD3159	K1301	Ne
	377	K1301	PBW709	Ne
	378	DBW143	HD2932+Lr19+Yr10	Ne
	379	DBW143	K1304	Ne
	380	DBW143	PBW692	Ne
	381	DBW143	HD2189	Ne
